# Supplementary material for: Knowledge, attitudes and practices on tuberculosis transmission and prevention among auxiliary healthcare professionals in three Brazilian high-burden cities: a cross-sectional survey
Source: BMC Health Serv Res. 2019 Jul 30;19:532. doi: 10.1186/s12913-019-4231-x (PMC6668184; doi:10.1186/s12913-019-4231-x)
Supplement: Supplementary file 1 — Raw de-identified dataset analysed in this study, in Microsoft® format. (XLSX 152 kb) [file 12913_2019_4231_MOESM1_ESM.xlsx]

## Sheet: databank
CITY	Health Facility	Profession	How long have you been working in this health facility?	2Have you had any TB training in the past 10 years?	2a If yes, how long was your last (most recent) training?	3 If yes, what kind of training was it?										4 What are the attributions of CHA according to guidelines regarding TB patients and their contacts here in this unit?													5 There is TB disease and TB infection (or latent TB). Do you know what the differences are?									6 How can one say that the person is infected with the tuberculosis bacillus?
						Active TB patient counseling	Active TB patient care	Search for respiratory symptomatic persons	Treatment of active TB (DOT)	Contact identification	Cause of TB	TB prevention	How to collect sputum	Others		How to take the medication (time of day, with or without food, etc.)	How long the patient should take the medication	When TB patient should return to the facility	How to protect the TB patient’ family from the infection	What to do if any side effect / intolerance occurs	Bring all the people living with TB patient to be evaluated	Bring the children living with TB patient to be evaluated	To recommend stop smoking (if important)	To recommend stop drinking (if it is important)	Information	It is not my job assignment	Others		Do not know the difference	The person with TB has cough	The person with TB has symptoms and contacts with LTBI do not	The person with TB has fever	The person with TB loses weight	The person with latent TB has no symptoms	Others	Satisfactory		Person asymptomatic with pulmonary tuberculosis	Person asymptomatic with extrapulmonary tuberculosis	Person with positive tuberculin skin test (“PPD”) or IGRA	Asymptomatic person	Person with normal chest x-ray	Person with positive tuberculin skin test (PPD) or IGRA and normal chest X-ray	Asymptomatic person with positive tuberculin skin test (PPD) or IGRA and normal chest X-ray	Person with positive AFB (or sputum or sputum smear) test	I do not know	Other	Satisfactory
RJ	JMC	CHW	9	Yes	1	Yes	No	No	Yes	Yes	No	No	No	No		Yes	Yes	Yes	No	No	Yes	Yes	No	No	No	No	No		No	No	No	No	No	No	Yes	InSatisfactory		No	No	No	No	No	No	No	No	No	No	InSatisfactory
RJ	JMC	CHW	16	Yes	1	No	No	No	No	Yes	No	No	No	No		Yes	Yes	No	Yes	No	No	No	No	No	No	No	No		No	No	No	No	No	No	Yes	InSatisfactory		No	No	Yes	No	Yes	No	No	No	No	No	Satisfactory
RJ	JMC	CHW	32	Yes	2	No	No	No	Yes	No	No	No	No	No		Yes	No	No	Yes	No	Yes	No	No	No	No	No	No		Yes	No	No	No	No	No	No	InSatisfactory		No	No	No	No	No	No	No	No	Yes	No	InSatisfactory
RJ	JMC	CHW	12	Yes	1	No	No	No	Yes	No	Yes	No	No	No		No	No	No	Yes	No	No	No	No	No	No	No	No		Yes	No	No	No	No	No	No	InSatisfactory		No	No	No	No	No	No	No	No	No	Yes	InSatisfactory
RJ	CSFFC	CHW	22	No	0	Not applicable	Not applicable	Not applicable	Not applicable	Not applicable	Not applicable	Not applicable	Not applicable	Not applicable		Yes	Yes	Yes	Yes	Yes	Yes	No	No	No	No	No	No		Yes	No	No	No	No	No	No	InSatisfactory		No	No	Yes	Yes	Yes	Yes	Yes	No	No	No	Satisfactory
RJ	CSFFC	CHW	48	Yes	3	No	No	No	Yes	No	No	No	Yes	No		Yes	Yes	Yes	Yes	Yes	Yes	Yes	Yes	No	Yes	No	No		No	No	No	No	No	Yes	No	Satisfactory		No	No	Yes	Yes	No	No	No	No	No	No	Satisfactory
RJ	CSFNF	nurse aid	72	Yes	2	Yes	No	No	Yes	No	No	No	No	No		Yes	Yes	No	No	No	No	No	No	No	No	No	No		Yes	No	No	No	No	No	No	InSatisfactory		No	No	No	No	No	No	No	Yes	No	No	InSatisfactory
RJ	CSFNF	CHW	34	No	0	Not applicable	Not applicable	Not applicable	Not applicable	Not applicable	Not applicable	Not applicable	Not applicable	Not applicable		Yes	No	No	Yes	No	Yes	No	No	No	Yes	No	No		No	No	Yes	No	Yes	Yes	No	Satisfactory		No	No	No	No	No	No	No	No	No	Yes	InSatisfactory
RJ	CSFNF	nurse aid	72	Yes	2	No	Yes	Yes	Yes	Yes	Yes	No	No	No		Yes	No	No	Yes	No	No	No	Yes	No	Yes	No	No		Yes	No	No	No	No	No	No	InSatisfactory		No	No	No	No	No	No	No	No	Yes	No	InSatisfactory
RJ	CSFNF	CHW	12	No	0	Not applicable	Not applicable	Not applicable	Not applicable	Not applicable	Not applicable	Not applicable	Not applicable	Not applicable		No	No	No	No	No	No	No	No	No	No	No	No		Yes	No	No	No	No	No	No	InSatisfactory		No	No	No	No	No	No	No	Yes	No	No	InSatisfactory
RJ	CSFNF	CHW	10	No	0	Not applicable	Not applicable	Not applicable	Not applicable	Not applicable	Not applicable	Not applicable	Not applicable	Not applicable		Yes	No	No	No	No	No	No	No	No	No	No	No		Yes	No	No	No	No	No	No	InSatisfactory		No	No	No	No	No	No	No	Yes	Yes	No	InSatisfactory
RJ	CSFNF	CHW	20	No	0	Not applicable	Not applicable	Not applicable	Not applicable	Not applicable	Not applicable	Not applicable	Not applicable	Not applicable		Yes	Yes	No	No	No	No	No	No	No	No	No	No		No	No	No	No	No	No	No	InSatisfactory		No	No	No	No	No	No	No	Yes	No	No	InSatisfactory
RJ	CSFNF	nurse aid	216	No	0	Not applicable	Not applicable	Not applicable	Not applicable	Not applicable	Not applicable	Not applicable	Not applicable	Not applicable		Yes	Yes	Yes	No	No	No	No	No	No	No	No	No		No	No	Yes	No	No	No	No	Satisfactory		No	No	Yes	No	No	Yes	No	Yes	No	No	Satisfactory
RJ	JMC	CHW	6	Yes	3	No	No	No	Yes	No	No	No	No	Yes		Yes	No	No	No	No	No	No	No	No	No	No	No		Yes	No	No	No	No	No	No	InSatisfactory		No	No	Yes	No	No	No	No	No	No	No	Satisfactory
RJ	CSFFC	CHW	20	No	0	Not applicable	Not applicable	Not applicable	Not applicable	Not applicable	Not applicable	Not applicable	Not applicable	Not applicable		Yes	No	No	Yes	No	Yes	No	No	No	No	No	No		Yes	No	No	No	No	No	No	InSatisfactory		No	No	No	No	No	No	Yes	No	Yes	No	Satisfactory
RJ	CSFFC	CHW	53	Yes	3	No	No	No	Yes	No	No	No	Yes	Yes		Yes	No	No	No	No	No	No	Yes	Yes	Yes	No	No		No	No	Yes	No	No	No	No	Satisfactory		No	No	Yes	No	No	No	No	Yes	No	No	Satisfactory
RJ	CSFFC	CHW	48	Yes	3	Yes	Yes	Yes	Yes	No	No	No	Yes	No		Yes	No	No	Yes	No	Yes	No	No	No	Yes	No	No		Yes	No	No	No	No	No	No	InSatisfactory		No	No	No	Yes	No	No	No	No	No	No	InSatisfactory
RJ	CSFFC	CHW	54	Yes	4	Yes	Yes	Yes	Yes	Yes	Yes	No	Yes	No		Yes	No	No	No	No	Yes	No	No	No	Yes	No	No		Yes	No	No	No	No	No	No	InSatisfactory		No	No	No	No	No	No	No	Yes	No	Yes	InSatisfactory
RJ	CSFFC	CHW	43	Yes	2	No	No	Yes	No	No	No	No	No	No		Yes	No	Yes	Yes	Yes	No	No	No	No	No	No	No		Yes	No	No	No	No	No	No	InSatisfactory		No	No	Yes	Yes	No	No	No	No	No	No	Satisfactory
RJ	CSFFC	CHW	32	Yes	1	Yes	Yes	Yes	Yes	No	No	No	No	No		Yes	No	No	Yes	No	Yes	No	No	No	No	No	No		Yes	No	No	No	No	No	No	InSatisfactory		No	No	Yes	No	No	No	No	No	No	No	Satisfactory
RJ	CSFFC	CHW	51	Yes	3	Yes	No	Yes	No	No	No	No	No	No		Yes	Yes	No	Yes	No	No	No	No	No	Yes	No	No		Yes	No	No	No	No	No	No	InSatisfactory		No	No	No	No	No	No	Yes	No	No	No	Satisfactory
RJ	CSFFC	CHW	54	Yes	4	No	Yes	No	Yes	No	No	No	No	No		Yes	Yes	Yes	Yes	No	Yes	Yes	No	No	No	No	No		Yes	No	No	No	No	No	No	InSatisfactory		No	No	No	No	No	No	No	No	Yes	No	InSatisfactory
RJ	CSFFC	CHW	20	No	0	Not applicable	Not applicable	Not applicable	Not applicable	Not applicable	Not applicable	Not applicable	Not applicable	Not applicable		Yes	No	Yes	No	No	No	No	No	No	No	No	No		Yes	No	No	No	No	No	No	InSatisfactory		No	No	No	No	No	No	No	No	Yes	No	InSatisfactory
RJ	CSFFC	CHW	56	Yes	3	Yes	No	Yes	No	No	No	No	No	Yes		Yes	No	No	No	No	No	No	No	No	Yes	No	No		No	No	Yes	No	No	No	No	Satisfactory		No	No	No	No	No	No	No	No	Yes	Yes	InSatisfactory
RJ	AS	CHW	60	Yes	0	Yes	Yes	No	Yes	Yes	No	No	No	Yes		Yes	No	No	Yes	No	Yes	No	No	No	Yes	No	No		Yes	No	No	No	No	No	No	InSatisfactory		No	No	No	No	No	No	No	Yes	No	No	InSatisfactory
RJ	AS	CHW	60	Yes	1	No	No	No	Yes	No	No	No	No	No		Yes	No	No	No	Yes	Yes	No	No	No	No	No	No		Yes	No	No	No	No	No	No	InSatisfactory		No	No	No	No	Yes	No	No	Yes	No	No	InSatisfactory
RJ	AS	CHW	60	Yes	0	Yes	Yes	No	Yes	No	No	No	No	No		Yes	Yes	No	Yes	No	Yes	No	No	No	No	No	No		No	No	No	No	No	Yes	No	Satisfactory		No	No	Yes	No	No	No	No	No	No	No	Satisfactory
RJ	AS	CHW	48	Yes	1	No	No	No	Yes	No	Yes	Yes	No	No		Yes	Yes	No	No	No	No	No	No	No	No	No	No		Yes	No	No	No	No	No	No	InSatisfactory		No	No	No	No	Yes	No	No	Yes	No	No	InSatisfactory
RJ	AS	CHW	12	No	0	Not applicable	Not applicable	Not applicable	Not applicable	Not applicable	Not applicable	Not applicable	Not applicable	Not applicable		Yes	No	No	No	No	No	No	No	No	No	No	No		No	No	No	No	No	No	No	InSatisfactory		No	No	Yes	No	Yes	No	No	Yes	No	No	Satisfactory
RJ	CSFFC	CHW	72	Yes	3	No	No	Yes	Yes	No	No	No	No	No		No	Yes	Yes	No	No	No	No	No	No	No	No	No		Yes	No	No	No	No	No	No	InSatisfactory		No	No	No	No	No	No	No	No	Yes	No	InSatisfactory
RJ	CSFAB	CHW	48	Yes	6	Yes	Yes	No	No	Yes	No	No	Yes	No		Yes	Yes	Yes	Yes	No	No	No	No	No	Yes	No	No		Yes	No	No	No	No	No	No	InSatisfactory		No	No	Yes	Yes	No	No	No	No	No	No	Satisfactory
RJ	CFSAB	CHW	36	No	0	Not applicable	Not applicable	Not applicable	Not applicable	Not applicable	Not applicable	Not applicable	Not applicable	Not applicable		No	No	No	Yes	Yes	Yes	No	No	No	Yes	No	No		Yes	No	No	No	No	No	No	InSatisfactory		No	No	Yes	Yes	No	No	Yes	No	No	No	Satisfactory
RJ	CSFAB	nurse aid	72	Yes	1	Yes	Yes	Yes	No	Yes	No	No	Yes	No		Yes	Yes	Yes	Yes	No	No	No	No	Yes	Yes	No	No		No	No	Yes	No	No	Yes	No	Satisfactory		No	No	Yes	No	No	No	Yes	No	No	No	Satisfactory
RJ	CMSMC	CHW	24	Yes	2	Yes	Yes	Yes	Yes	Yes	Yes	Yes	Yes	No		Yes	Yes	Yes	Yes	Yes	No	No	No	No	No	No	No		Yes	No	No	No	No	No	No	InSatisfactory		No	No	No	No	No	No	No	No	Yes	No	InSatisfactory
RJ	CMSMC	CHW	48	No	0	Not applicable	Not applicable	Not applicable	Not applicable	Not applicable	Not applicable	Not applicable	Not applicable	Not applicable		Yes	Yes	Yes	No	No	Yes	No	No	No	No	No	Yes		Yes	No	No	No	No	No	No	InSatisfactory		No	No	No	Yes	Yes	No	No	No	No	No	InSatisfactory
RJ	PRE	nurse aid	180	No	0	Not applicable	Not applicable	Not applicable	Not applicable	Not applicable	Not applicable	Not applicable	Not applicable	Not applicable		Yes	No	Yes	No	No	No	No	Yes	Yes	Yes	No	No		No	Yes	Yes	Yes	Yes	Yes	No	Satisfactory		No	No	Yes	Yes	No	No	No	No	No	No	Satisfactory
RJ	PRE	nurse aid	144	No	0	Not applicable	Not applicable	Not applicable	Not applicable	Not applicable	Not applicable	Not applicable	Not applicable	Not applicable		Yes	Yes	No	Yes	No	Yes	No	No	No	Yes	No	No		No	No	Yes	No	No	No	No	Satisfactory		No	No	Yes	No	No	No	No	No	No	No	Satisfactory
RJ	CSFNF	nurse aid	72	Yes	1	No	Yes	Yes	Yes	No	No	No	No	No		Yes	No	Yes	No	No	No	No	No	Yes	Yes	No	No		Yes	No	No	No	No	No	No	InSatisfactory		No	No	No	Yes	No	No	No	No	No	No	InSatisfactory
RJ	CSFNF	nurse aid	72	Yes	1	Yes	No	No	Yes	No	No	No	No	No		No	No	No	No	No	Yes	No	No	No	Yes	No	No		No	No	Yes	No	No	No	No	Satisfactory		No	No	No	Yes	No	No	No	No	No	No	InSatisfactory
RJ	CSFNF	CHW	3	No	0	Not applicable	Not applicable	Not applicable	Not applicable	Not applicable	Not applicable	Not applicable	Not applicable	Not applicable		No	Yes	No	No	No	No	No	No	No	No	No	Yes		Yes	No	No	No	No	No	No	InSatisfactory		No	No	No	No	No	No	No	No	Yes	No	InSatisfactory
RJ	CSFNF	CHW	12	Yes	1	Yes	Yes	Yes	Yes	No	No	No	No	No		Yes	No	Yes	No	No	No	No	No	No	Yes	No	No		Yes	No	No	No	No	No	No	InSatisfactory		No	No	Yes	Yes	No	No	No	No	No	No	Satisfactory
RJ	CSFNF	CHW	36	No	0	Not applicable	Not applicable	Not applicable	Not applicable	Not applicable	Not applicable	Not applicable	Not applicable	Not applicable		No	No	Yes	No	No	No	No	No	No	Yes	No	No		Yes	No	No	No	No	No	No	InSatisfactory		No	No	No	No	No	No	No	No	Yes	No	InSatisfactory
RJ	PJPF	CHW	4	No	0	Not applicable	Not applicable	Not applicable	Not applicable	Not applicable	Not applicable	Not applicable	Not applicable	Not applicable		No	No	No	No	No	Yes	No	No	No	No	No	No		No	No	Yes	No	No	Yes	No	Satisfactory		No	No	No	No	No	No	Yes	No	No	No	Satisfactory
RJ	PJPF	CHW	48	No	0	Not applicable	Not applicable	Not applicable	Not applicable	Not applicable	Not applicable	Not applicable	Not applicable	Not applicable		Yes	Yes	No	No	No	No	No	No	No	No	No	No		Yes	No	No	No	No	No	No	InSatisfactory		No	No	No	Yes	No	No	No	No	No	No	InSatisfactory
RJ	PJPF	CHW	36	Yes	1	No	No	Yes	Yes	Yes	Yes	Yes	Yes	No		Yes	No	Yes	No	No	Yes	No	No	No	No	No	No		Yes	No	No	No	No	No	No	InSatisfactory		No	No	No	Yes	No	No	No	No	No	No	InSatisfactory
RJ	PJPF	CHW	18	Yes	1	No	Yes	Yes	No	Yes	No	No	Yes	No		Yes	No	Yes	No	No	No	No	No	No	No	No	No		Yes	No	No	No	No	No	No	InSatisfactory		No	No	No	No	No	No	No	No	Yes	No	InSatisfactory
RJ	PJPF	CHW	48	Yes	1	No	Yes	Yes	No	No	No	No	No	No		Yes	No	Yes	No	No	No	No	No	No	No	No	Yes		Yes	No	No	No	No	No	No	InSatisfactory		No	No	No	Yes	No	Yes	No	No	No	No	Satisfactory
RJ	PJPF	CHW	1	Yes	1	Yes	Yes	Yes	Yes	Yes	Yes	Yes	Yes	No		Yes	Yes	No	Yes	No	Yes	No	No	No	No	No	No		Yes	No	No	No	No	No	No	InSatisfactory		No	No	Yes	Yes	No	No	Yes	No	No	No	Satisfactory
RJ	PJPF	CHW	1	No	0	Not applicable	Not applicable	Not applicable	Not applicable	Not applicable	Not applicable	Not applicable	Not applicable	Not applicable		No	No	No	No	No	Yes	No	No	No	No	No	Yes		Yes	No	No	No	No	No	No	InSatisfactory		No	No	No	No	No	No	No	No	Yes	No	InSatisfactory
RJ	PJPF	CHW	12	Yes	1	Yes	Yes	Yes	Yes	Yes	Yes	Yes	Yes	No		Yes	Yes	No	Yes	No	Yes	No	No	No	No	No	No		Yes	No	No	No	No	No	No	InSatisfactory		No	No	No	No	No	Yes	No	No	No	No	Satisfactory
RJ	PJPF	CHW	7	Yes	1	No	Yes	Yes	Yes	No	No	No	No	No		Yes	Yes	No	Yes	No	Yes	No	No	No	No	No	No		Yes	No	No	No	No	No	No	InSatisfactory		No	No	No	No	No	No	No	No	No	Yes	InSatisfactory
RJ	PJPF	CHW	24	Yes	2	Yes	No	Yes	No	No	Yes	No	No	No		Yes	No	No	No	No	Yes	No	No	No	No	No	No		Yes	No	No	No	No	No	No	InSatisfactory		No	No	No	No	No	No	No	No	Yes	No	InSatisfactory
RJ	PJPF	CHW	56	Yes	1	Yes	Yes	Yes	Yes	Yes	Yes	Yes	Yes	No		Yes	No	No	No	No	No	No	No	No	No	No	Yes		Yes	No	No	No	No	No	No	InSatisfactory		No	No	No	No	No	No	No	Yes	No	No	InSatisfactory
RJ	CSFAAN	CHW	48	Yes	3	Yes	Yes	Yes	Yes	Yes	Yes	Yes	Yes	No		Yes	Yes	Yes	Yes	No	Yes	No	No	No	Yes	No	No		Yes	No	No	No	No	No	No	InSatisfactory		No	No	Yes	Yes	Yes	Yes	Yes	No	No	No	Satisfactory
RJ	CSFAAN	CHW	18	Yes	1	Yes	Yes	Yes	No	No	No	No	No	Yes		Yes	No	No	Yes	No	Yes	No	No	No	No	No	No		Yes	No	No	No	No	No	No	InSatisfactory		No	No	No	No	No	No	No	No	No	Yes	InSatisfactory
RJ	CSFAAN	CHW	36	Yes	4	No	No	Yes	Yes	No	No	No	No	No		Yes	Yes	No	Yes	No	Yes	No	No	No	Yes	No	No		Yes	No	No	No	No	No	No	InSatisfactory		No	No	No	No	No	No	No	No	Yes	No	InSatisfactory
RJ	CSFAAN	CHW	25	No	0	Not applicable	Not applicable	Not applicable	Not applicable	Not applicable	Not applicable	Not applicable	Not applicable	Not applicable		No	No	No	Yes	No	Yes	No	No	No	No	No	No		Yes	No	No	No	No	No	No	InSatisfactory		No	No	No	No	No	No	No	No	No	Yes	InSatisfactory
RJ	CSFAAN	CHW	16	Yes	1	No	No	Yes	Yes	No	Yes	Yes	No	No		Yes	Yes	No	Yes	No	Yes	No	No	No	No	No	No		Yes	No	No	No	No	No	No	InSatisfactory		No	No	No	Yes	No	No	No	No	No	No	InSatisfactory
RJ	CSFAAN	CHW	24	No	0	Not applicable	Not applicable	Not applicable	Not applicable	Not applicable	Not applicable	Not applicable	Not applicable	Not applicable		Yes	Yes	Yes	No	No	No	No	No	No	No	No	No		Yes	No	No	No	No	No	No	InSatisfactory		No	No	No	No	No	No	No	No	Yes	No	InSatisfactory
RJ	CSFAAN	CHW	23	Yes	1	Yes	Yes	Yes	Yes	Yes	Yes	Yes	Yes	No		No	No	No	Yes	No	No	No	No	No	No	No	No		Yes	No	No	No	No	No	No	InSatisfactory		No	No	No	No	No	No	No	No	No	Yes	InSatisfactory
RJ	CSFAAN	CHW	16	No	0	Not applicable	Not applicable	Not applicable	Not applicable	Not applicable	Not applicable	Not applicable	Not applicable	Not applicable		No	No	Yes	Yes	No	Yes	No	No	No	No	No	No		Yes	No	No	No	No	No	No	InSatisfactory		No	No	Yes	Yes	No	No	No	No	No	No	Satisfactory
RJ	CSFAAN	CHW	18	Yes	1	No	Yes	Yes	Yes	Yes	Yes	Yes	Yes	No		Yes	Yes	Yes	Yes	Yes	Yes	No	No	No	Yes	No	Yes		Yes	No	No	No	No	No	No	InSatisfactory		No	No	Yes	Yes	No	No	No	No	No	No	Satisfactory
RJ	CSFAAN	CHW	44	No	0	Not applicable	Not applicable	Not applicable	Not applicable	Not applicable	Not applicable	Not applicable	Not applicable	Not applicable		Yes	No	No	No	No	Yes	No	No	No	Yes	No	No		Yes	No	No	No	No	No	No	InSatisfactory		No	No	No	No	No	No	No	Yes	No	Yes	InSatisfactory
RJ	CSFAAN	CHW	22	Yes	1	Yes	Yes	Yes	Yes	Yes	Yes	Yes	Yes	No		Yes	Yes	Yes	Yes	Yes	Yes	No	No	No	No	No	No		No	No	Yes	No	No	Yes	No	Satisfactory		No	No	No	Yes	Yes	Yes	No	No	No	No	Satisfactory
RJ	CSFAAN	CHW	24	Yes	1	Yes	Yes	Yes	Yes	Yes	Yes	Yes	Yes	No		Yes	Yes	Yes	No	No	No	No	No	No	Yes	No	No		No	No	No	No	No	No	No	InSatisfactory		No	No	No	No	No	No	No	No	No	No	InSatisfactory
RJ	CSFAAN	CHW	48	Yes	1	No	No	No	Yes	No	Yes	No	No	No		Yes	No	No	No	No	Yes	No	No	No	No	No	No		Yes	No	No	No	No	No	No	InSatisfactory		No	No	No	No	No	No	No	No	No	Yes	InSatisfactory
RJ	CSFAAN	CHW	36	No	0	Not applicable	Not applicable	Not applicable	Not applicable	Not applicable	Not applicable	Not applicable	Not applicable	Not applicable		Yes	No	No	No	No	Yes	No	No	Yes	Yes	No	No		Yes	No	No	No	No	No	No	InSatisfactory		No	No	Yes	Yes	No	No	No	No	No	No	Satisfactory
RJ	CSFAAN	CHW	37	Yes	1	No	No	Yes	No	No	No	No	No	No		Yes	No	No	No	No	Yes	No	No	No	No	No	No		No	No	No	No	No	Yes	No	Satisfactory		No	No	No	No	No	No	No	Yes	No	No	InSatisfactory
RJ	CSFAAN	CHW	23	Yes	1	No	No	Yes	No	No	No	Yes	No	No		No	No	No	No	No	No	No	No	No	No	No	Yes		Yes	No	No	No	No	No	No	InSatisfactory		No	No	No	No	No	No	No	Yes	No	No	InSatisfactory
RJ	CSFAAN	CHW	34	No	0	Not applicable	Not applicable	Not applicable	Not applicable	Not applicable	Not applicable	Not applicable	Not applicable	Not applicable		Yes	Yes	No	No	No	Yes	No	No	No	No	No	No		Yes	No	No	No	No	No	No	InSatisfactory		No	No	No	Yes	No	No	No	No	No	No	InSatisfactory
RJ	CSFAAN	CHW	18	Yes	2	No	Yes	Yes	Yes	No	Yes	Yes	No	No		Yes	No	No	No	No	Yes	No	No	No	Yes	No	Yes		No	No	Yes	Yes	Yes	Yes	Yes	Satisfactory		No	No	No	No	No	No	Yes	No	No	No	Satisfactory
RJ	CSFAAN	CHW	24	Yes	1	Yes	Yes	Yes	Yes	Yes	Yes	Yes	Yes	No		Yes	Yes	No	Yes	No	Yes	No	No	No	No	No	No		Yes	No	No	No	No	No	No	InSatisfactory		No	No	Yes	No	No	Yes	No	No	No	No	Satisfactory
RJ	CSFAAN	CHW	35	Yes	1	Yes	Yes	Yes	Yes	Yes	Yes	Yes	Yes	No		Yes	Yes	Yes	Yes	No	Yes	No	No	No	Yes	No	Yes		Yes	No	No	No	No	No	No	InSatisfactory		No	No	No	Yes	Yes	Yes	No	No	No	No	Satisfactory
RJ	CSFAAN	CHW	35	No	0	Not applicable	Not applicable	Not applicable	Not applicable	Not applicable	Not applicable	Not applicable	Not applicable	Not applicable		Yes	No	No	No	No	Yes	No	No	No	No	No	No		Yes	No	No	No	No	No	No	InSatisfactory		No	No	No	No	No	No	No	Yes	No	No	InSatisfactory
RJ	CSFAAN	CHW	21	Yes	1	Yes	Yes	Yes	Yes	Yes	Yes	Yes	Yes	No		Yes	No	No	No	Yes	No	Yes	No	No	No	No	No		Yes	No	No	No	No	No	No	InSatisfactory		No	No	No	No	No	No	No	Yes	No	No	InSatisfactory
RJ	CSFAAN	CHW	48	Yes	1	No	Yes	Yes	Yes	Yes	Yes	Yes	Yes	Yes		Yes	Yes	No	Yes	No	Yes	No	No	No	Yes	No	Yes		Yes	No	No	No	No	No	No	InSatisfactory		No	No	No	Yes	No	No	No	Yes	No	No	InSatisfactory
RJ	CSFAAN	CHW	72	Yes	2	No	No	Yes	No	No	No	No	No	No		Yes	No	No	Yes	No	Yes	No	No	No	No	No	No		No	No	No	No	No	No	Yes	InSatisfactory		No	No	No	No	No	No	No	No	No	Yes	InSatisfactory
RJ	CFMS	CHW	36	Yes	2	Yes	No	No	No	No	No	No	No	No		Yes	Yes	No	No	No	Yes	No	Yes	Yes	Yes	No	No		No	No	No	No	No	No	No	InSatisfactory		No	No	No	No	No	No	Yes	No	No	No	Satisfactory
RJ	CFFC	CHW	52	Yes	1	Yes	Yes	Yes	No	Yes	No	No	No	No		Yes	Yes	No	No	No	No	No	No	No	No	No	No		No	No	No	No	Yes	No	No	Satisfactory		No	No	No	No	No	No	Yes	No	No	No	Satisfactory
RJ	CFFC	CHW	18	No	0	Not applicable	Not applicable	Not applicable	Not applicable	Not applicable	Not applicable	Not applicable	Not applicable	Not applicable		Yes	No	Yes	No	No	No	No	No	No	Yes	No	No		No	Yes	Yes	Yes	No	No	No	Satisfactory		No	Yes	No	No	No	No	No	No	No	No	InSatisfactory
RJ	CFFC	CHW	48	Yes	3	No	No	No	No	No	No	Yes	No	No		Yes	Yes	Yes	Yes	No	Yes	No	No	No	No	No	No		No	Yes	Yes	No	No	No	No	Satisfactory		No	Yes	No	No	No	No	No	No	No	No	InSatisfactory
RJ	CFFC	CHW	47	Yes	1	Yes	No	No	Yes	No	No	No	No	No		Yes	Yes	Yes	Yes	No	No	No	No	No	No	No	Yes		No	No	No	No	No	No	No	InSatisfactory		No	Yes	No	No	No	No	No	No	No	No	InSatisfactory
RJ	CFFC	CHW	13	Yes	1	Yes	No	Yes	Yes	No	No	No	No	Yes		Yes	No	No	Yes	No	No	No	No	No	No	No	Yes		No	No	No	No	No	No	No	InSatisfactory		No	Yes	No	No	No	No	No	No	No	No	InSatisfactory
RJ	CFFC	CHW	46	Yes	4	No	Yes	No	Yes	Yes	No	No	No	No		No	No	No	Yes	No	Yes	No	No	No	No	No	Yes		No	No	No	No	No	No	No	InSatisfactory		No	No	No	No	No	No	No	Yes	No	No	InSatisfactory
RJ	CFFC	CHW	13	No	0	Not applicable	Not applicable	Not applicable	Not applicable	Not applicable	Not applicable	Not applicable	Not applicable	Not applicable		No	No	No	Yes	No	No	No	No	No	No	No	Yes		No	No	No	No	No	No	No	InSatisfactory		No	No	No	No	No	No	No	Yes	No	No	InSatisfactory
RJ	CFFC	CHW	47	Yes	2	Yes	No	No	No	No	Yes	Yes	Yes	Yes		No	Yes	No	Yes	No	Yes	No	No	No	No	No	Yes		No	No	No	No	No	No	No	InSatisfactory		No	Yes	Yes	No	No	No	Yes	No	No	No	Satisfactory
RJ	CFFC	CHW	37	Yes	2	No	No	No	Yes	No	Yes	No	No	No		Yes	No	No	No	No	Yes	No	No	No	No	No	Yes		No	No	No	No	No	No	No	InSatisfactory		No	Yes	No	No	No	No	No	No	No	No	InSatisfactory
RJ	CFFC	CHW	17	Yes	1	No	No	Yes	No	No	No	No	No	No		No	Yes	No	No	Yes	Yes	No	No	No	No	No	No		No	No	No	No	No	No	No	InSatisfactory		No	No	No	No	No	No	Yes	No	No	No	Satisfactory
RJ	CFFC	CHW	11	No	0	Not applicable	Not applicable	Not applicable	Not applicable	Not applicable	Not applicable	Not applicable	Not applicable	Not applicable		No	No	No	Yes	No	No	No	No	No	No	No	Yes		No	No	No	No	No	No	No	InSatisfactory		No	Yes	No	No	No	No	No	No	No	No	InSatisfactory
RJ	BP	CHW	48	Yes	1	No	Yes	Yes	No	No	No	No	Yes	No		Yes	Yes	No	No	Yes	No	No	No	No	No	No	Yes		No	No	No	No	No	No	No	InSatisfactory		No	Yes	No	No	No	No	Yes	No	No	No	Satisfactory
RJ	BP	CHW	48	Yes	1	Yes	No	No	No	No	No	No	No	Yes		Yes	Yes	No	No	No	Yes	No	No	No	No	No	Yes		No	No	No	No	No	No	No	InSatisfactory		No	Yes	No	No	No	No	No	No	No	No	InSatisfactory
RJ	MS	CHW	48	Yes	1	No	No	No	No	No	No	No	Yes	No		Yes	Yes	No	Yes	No	No	No	No	No	No	No	Yes		No	No	No	No	No	No	No	InSatisfactory		No	No	No	No	No	No	Yes	No	No	No	Satisfactory
RJ	MS	CHW	36	Yes	1	Yes	No	No	Yes	No	No	No	Yes	No		No	No	No	Yes	No	No	No	No	No	No	No	Yes		No	No	No	No	No	No	No	InSatisfactory		No	No	No	No	No	No	No	Yes	No	No	InSatisfactory
RJ	MS	CHW	60	Yes	1	No	No	No	Yes	No	No	No	No	No		Yes	Yes	No	No	No	Yes	No	No	No	No	No	Yes		No	No	No	No	No	No	No	InSatisfactory		No	Yes	No	No	No	No	No	No	No	No	InSatisfactory
RJ	MS	CHW	3	No	0	Not applicable	Not applicable	Not applicable	Not applicable	Not applicable	Not applicable	Not applicable	Not applicable	Not applicable		No	No	No	No	No	No	Yes	No	No	No	No	No		No	No	No	No	No	No	No	InSatisfactory		No	No	No	No	No	No	No	No	No	No	InSatisfactory
RJ	CFSAB	CHW	24	Yes	1	No	No	No	No	No	No	No	No	Yes		Yes	No	No	No	No	Yes	Yes	No	No	No	No	Yes		No	Yes	No	No	No	No	No	Satisfactory		No	No	No	No	No	No	No	No	Yes	No	InSatisfactory
RJ	CFSAB	CHW	53	No	0	Not applicable	Not applicable	Not applicable	Not applicable	Not applicable	Not applicable	Not applicable	Not applicable	Not applicable		Yes	Yes	No	Yes	Yes	No	No	No	No	No	No	No		No	No	No	No	No	No	No	InSatisfactory		No	No	No	No	No	No	No	No	Yes	Yes	InSatisfactory
Manaus	PCT	nurse aid	240	Yes	5	No	Yes	No	No	No	No	No	Yes	Yes		Yes	No	No	Yes	Yes	Yes	Yes	No	No	Yes	No	No		No	No	No	No	No	Yes	No	Satisfactory		No	No	No	No	No	No	No	Yes	No	No	InSatisfactory
Manaus	PCT	nurse aid	195	Yes	1	No	Yes	No	Yes	No	No	No	No	Yes		Yes	Yes	No	No	No	Yes	No	Yes	Yes	Yes	No	Yes		No	No	Yes	No	No	Yes	No	Satisfactory		No	No	No	No	Yes	No	No	Yes	No	No	InSatisfactory
Manaus	PCT	nurse aid	108	Yes	1	No	Yes	No	Yes	No	Yes	Yes	No	No		Yes	Yes	Yes	Yes	Yes	Yes	No	No	No	Yes	No	No		No	No	Yes	No	No	Yes	No	Satisfactory		No	No	No	No	No	No	No	Yes	No	No	InSatisfactory
Manaus	FMT-HVD	nurse aid	96	No	0	Not applicable	Not applicable	Not applicable	Not applicable	Not applicable	Not applicable	Not applicable	Not applicable	Not applicable		Yes	No	No	Yes	No	No	No	No	No	No	No	No		Yes	No	No	No	No	No	No	InSatisfactory		No	No	No	No	Yes	No	No	Yes	No	No	InSatisfactory
Manaus	PCF	nurse aid	108	Yes	1	No	Yes	No	No	No	No	No	No	No		Yes	Yes	No	No	Yes	Yes	No	No	No	Yes	No	No		No	No	Yes	No	No	No	No	Satisfactory		No	No	Yes	No	No	No	No	No	No	Yes	Satisfactory
Manaus	PCF	nurse aid	276	Yes	2	No	Yes	No	Yes	No	Yes	Yes	Yes	No		Yes	Yes	Yes	No	No	No	No	No	No	No	No	No		No	No	No	No	No	Yes	No	Satisfactory		No	No	No	No	No	No	No	Yes	No	No	InSatisfactory
Manaus	PCF	nurse aid	48	Yes	1	No	Yes	No	Yes	Yes	Yes	Yes	No	Yes		Yes	Yes	Yes	Yes	Yes	Yes	Yes	Yes	Yes	Yes	No	Yes		No	No	Yes	No	No	Yes	No	Satisfactory		No	No	No	No	No	No	No	Yes	No	No	InSatisfactory
Manaus	PCF	nurse aid	120	Yes	1	No	Yes	No	No	No	No	No	No	No		No	No	No	No	No	No	No	No	No	No	No	Yes		No	No	Yes	No	No	No	No	Satisfactory		No	No	No	No	No	No	No	Yes	No	No	InSatisfactory
Manaus	PCT	nurse aid	72	Yes	10	No	Yes	Yes	Yes	No	Yes	No	No	No		No	No	No	No	No	No	No	No	No	No	No	Yes		No	No	No	No	No	Yes	No	Satisfactory		No	No	No	No	No	No	No	Yes	No	No	InSatisfactory
Manaus	PCT	nurse aid	120	No	0	Not applicable	Not applicable	Not applicable	Not applicable	Not applicable	Not applicable	Not applicable	Not applicable	Not applicable		No	No	No	Yes	No	No	No	No	No	No	No	No		No	No	Yes	No	No	No	No	Satisfactory		No	No	Yes	No	No	No	No	Yes	No	No	Satisfactory
Manaus	PCF	nurse aid	324	Yes	1	No	Yes	No	Yes	No	No	No	Yes	Yes		No	No	No	Yes	No	No	No	No	No	No	No	No		Yes	No	No	No	No	No	No	InSatisfactory		No	No	No	No	Yes	No	No	Yes	No	No	InSatisfactory
Manaus	FMT-HVD	nurse aid	14	No	0	Not applicable	Not applicable	Not applicable	Not applicable	Not applicable	Not applicable	Not applicable	Not applicable	Not applicable		No	No	No	Yes	No	No	No	No	No	No	No	No		No	Yes	No	No	No	No	No	Satisfactory		No	No	No	No	Yes	No	No	No	No	No	InSatisfactory
Manaus	FMT-HVD	nurse aid	180	No	0	Not applicable	Not applicable	Not applicable	Not applicable	Not applicable	Not applicable	Not applicable	Not applicable	Not applicable		No	No	No	Yes	No	No	No	No	No	No	No	No		Yes	No	No	No	No	No	No	InSatisfactory		No	No	Yes	No	Yes	No	No	Yes	No	No	Satisfactory
Manaus	FMT-HVD	nurse aid	24	No	0	Not applicable	Not applicable	Not applicable	Not applicable	Not applicable	Not applicable	Not applicable	Not applicable	Not applicable		Yes	Yes	No	No	No	No	No	No	No	No	No	No		No	No	No	No	No	Yes	No	Satisfactory		No	No	No	No	Yes	No	No	No	No	No	InSatisfactory
Manaus	FMT-HVD	nurse aid	84	No	0	Not applicable	Not applicable	Not applicable	Not applicable	Not applicable	Not applicable	Not applicable	Not applicable	Not applicable		No	No	No	Yes	No	No	No	No	No	No	No	Yes		Yes	No	No	No	No	No	No	InSatisfactory		No	No	Yes	No	Yes	No	No	Yes	No	No	Satisfactory
Manaus	HUGV	nurse aid	132	No	0	Not applicable	Not applicable	Not applicable	Not applicable	Not applicable	Not applicable	Not applicable	Not applicable	Not applicable		Yes	Yes	Yes	No	No	No	No	No	No	No	No	Yes		No	No	No	No	No	Yes	No	Satisfactory		No	No	Yes	No	No	No	No	No	No	No	Satisfactory
Manaus	HUGV	nurse aid	7	Yes	7	Yes	No	Yes	Yes	No	No	No	Yes	No		Yes	Yes	Yes	No	No	No	No	No	No	No	No	Yes		No	No	Yes	No	No	No	No	Satisfactory		No	No	Yes	No	No	No	No	Yes	No	No	Satisfactory
Manaus	PCF	nurse aid	120	Yes	2	Yes	No	No	Yes	No	No	No	No	No		Yes	Yes	No	Yes	No	Yes	Yes	No	No	No	No	No		No	No	No	No	No	Yes	No	Satisfactory		No	No	Yes	No	No	No	No	No	No	No	Satisfactory
Manaus	HUGV	nurse aid	24	No	0	Not applicable	Not applicable	Not applicable	Not applicable	Not applicable	Not applicable	Not applicable	Not applicable	Not applicable		Yes	Yes	No	No	No	No	No	No	No	No	No	Yes		No	No	Yes	No	No	No	No	Satisfactory		No	No	No	No	No	No	No	Yes	No	No	InSatisfactory
Recife	Gouveia de Barros	nurse aid	348	Yes	2	No	Yes	No	No	No	No	No	Yes	Yes		Yes	No	No	Yes	Yes	Yes	Yes	No	No	Yes	No	No		No	No	No	No	No	Yes	No	Satisfactory		No	No	No	No	No	No	No	Yes	No	No	InSatisfactory
Recife	Lessa de Andrade	nurse aid	216	Yes	8	No	Yes	No	Yes	No	No	No	No	Yes		Yes	Yes	No	No	No	Yes	No	Yes	Yes	Yes	No	Yes		No	No	Yes	No	No	Yes	No	Satisfactory		No	No	No	No	Yes	No	No	Yes	No	No	InSatisfactory
Recife	Lessa de Andrade	CHW	132	Yes	2	No	Yes	No	Yes	No	Yes	Yes	No	No		Yes	Yes	Yes	Yes	Yes	Yes	No	No	No	Yes	No	No		No	No	Yes	No	No	Yes	No	Satisfactory		No	No	No	No	No	No	No	Yes	No	No	InSatisfactory
Recife	Posto de Saúde	CHW	216	No	5	Not applicable	Not applicable	Not applicable	Not applicable	Not applicable	Not applicable	Not applicable	Not applicable	Not applicable		Yes	No	No	Yes	No	No	No	No	No	No	No	No		Yes	No	No	No	No	No	No	InSatisfactory		No	No	No	No	Yes	No	No	Yes	No	No	InSatisfactory
Recife	Posto de Saúde	CHW	108	Yes	2	No	Yes	No	No	No	No	No	No	No		Yes	Yes	No	No	Yes	Yes	No	No	No	Yes	No	No		No	No	Yes	No	No	No	No	Satisfactory		No	No	Yes	No	No	No	No	No	No	Yes	Satisfactory
Recife	Posto de Saúde	CHW	108	Yes	5	No	Yes	No	Yes	No	Yes	Yes	Yes	No		Yes	Yes	Yes	No	No	No	No	No	No	No	No	No		No	No	No	No	No	Yes	No	Satisfactory		No	No	No	No	No	No	No	Yes	No	No	InSatisfactory
Recife	Posto de Saúde	nurse aid	24	Yes	0	No	Yes	No	Yes	Yes	Yes	Yes	No	Yes		Yes	Yes	Yes	Yes	Yes	Yes	Yes	Yes	Yes	Yes	No	Yes		No	No	Yes	No	No	Yes	No	Satisfactory		No	No	No	No	No	No	No	Yes	No	No	InSatisfactory
Recife	Posto de Saúde	CHW	24	Yes	0	No	Yes	No	No	No	No	No	No	No		No	No	No	No	No	No	No	No	No	No	No	Yes		No	No	Yes	No	No	No	No	Satisfactory		No	No	No	No	No	No	No	Yes	No	No	InSatisfactory
Recife	Posto de Saúde	nurse aid	228	Yes	4	No	Yes	Yes	Yes	No	Yes	No	No	No		No	No	No	No	No	No	No	No	No	No	No	Yes		No	No	No	No	No	Yes	No	Satisfactory		No	No	No	No	No	No	No	Yes	No	No	InSatisfactory
Recife	Posto de Saúde	nurse aid	228	No	1	Not applicable	Not applicable	Not applicable	Not applicable	Not applicable	Not applicable	Not applicable	Not applicable	Not applicable		No	No	No	Yes	No	No	No	No	No	No	No	No		No	No	Yes	No	No	No	No	Satisfactory		No	No	Yes	No	No	No	No	Yes	No	No	Satisfactory
Recife	Posto de Saúde	nurse aid	240	Yes	8	No	Yes	No	Yes	No	No	No	Yes	Yes		No	No	No	Yes	No	No	No	No	No	No	No	No		Yes	No	No	No	No	No	No	InSatisfactory		No	No	No	No	Yes	No	No	Yes	No	No	InSatisfactory
Recife	Posto de Saúde	nurse aid	216	No	8	Not applicable	Not applicable	Not applicable	Not applicable	Not applicable	Not applicable	Not applicable	Not applicable	Not applicable		No	No	No	Yes	No	No	No	No	No	No	No	No		No	Yes	No	No	No	No	No	Satisfactory		No	No	No	No	Yes	No	No	No	No	No	InSatisfactory
Recife	Posto de Saúde	CHW	144	No	2	Not applicable	Not applicable	Not applicable	Not applicable	Not applicable	Not applicable	Not applicable	Not applicable	Not applicable		No	No	No	Yes	No	No	No	No	No	No	No	No		Yes	No	No	No	No	No	No	InSatisfactory		No	No	Yes	No	Yes	No	No	Yes	No	No	Satisfactory
Recife	Agamenon Magalhães	CHW	12	No	8	Not applicable	Not applicable	Not applicable	Not applicable	Not applicable	Not applicable	Not applicable	Not applicable	Not applicable		Yes	Yes	No	No	No	No	No	No	No	No	No	No		No	No	No	No	No	Yes	No	Satisfactory		No	No	No	No	Yes	No	No	No	No	No	InSatisfactory
Recife	Albert Sabin	nurse aid	264	No	5	Not applicable	Not applicable	Not applicable	Not applicable	Not applicable	Not applicable	Not applicable	Not applicable	Not applicable		No	No	No	Yes	No	No	No	No	No	No	No	Yes		Yes	No	No	No	No	No	No	InSatisfactory		No	No	Yes	No	Yes	No	No	Yes	No	No	Satisfactory
Recife	Professor Romero Marques	nurse aid	300	No	8	Not applicable	Not applicable	Not applicable	Not applicable	Not applicable	Not applicable	Not applicable	Not applicable	Not applicable		Yes	Yes	Yes	No	No	No	No	No	No	No	No	Yes		No	No	No	No	No	Yes	No	Satisfactory		No	No	Yes	No	No	No	No	No	No	No	Satisfactory
Recife	Professor Romero Marques	nurse aid	252	Yes	8	Yes	No	Yes	Yes	No	No	No	Yes	No		Yes	Yes	Yes	No	No	No	No	No	No	No	No	Yes		No	No	Yes	No	No	No	No	Satisfactory		No	No	Yes	No	No	No	No	Yes	No	No	Satisfactory
Recife	Coelhos II	nurse aid	180	Yes	1	Yes	No	No	Yes	No	No	No	No	No		Yes	Yes	No	Yes	No	Yes	Yes	No	No	No	No	No		No	No	No	No	No	Yes	No	Satisfactory		No	No	Yes	No	No	No	No	No	No	No	Satisfactory
Recife	Coelhos II	nurse aid	240	No	2	Not applicable	Not applicable	Not applicable	Not applicable	Not applicable	Not applicable	Not applicable	Not applicable	Not applicable		Yes	Yes	No	No	No	No	No	No	No	No	No	Yes		No	No	Yes	No	No	No	No	Satisfactory		No	No	No	No	No	No	No	Yes	No	No	InSatisfactory
Total	135	135	135	135	135	135	135	135	135	135	135	135	135	135		135	135	135	135	135	135	135	135	135	135	135	135		135	135	135	135	135	135	135	135		135	135	135	135	135	135	135	135	135	135	135
Satisfactory	0	0	0	0	0	0	0	0	0	0	0	0	0	0		0	0	0	0	0	0	0	0	0	0	0	0		0	0	0	0	0	0	0	48		0	0	0	0	0	0	0	0	0	0	50
Yes	0	0	0	89	0	37	50	44	61	26	32	26	33	18		101	64	39	66	20	64	12	9	10	39	0	39		65	6	29	3	4	27	4	0		0	10	37	24	23	8	15	49	18	14	0
CHW	96	0	0	0.659259	0	0.274074	0.37037	0.325926	0.451852	0.192593	0.237037	0.192593	0.244444	0.133333		0.748148	0.474074	0.288889	0.488889	0.148148	0.474074	0.0888889	0.0666667	0.0740741	0.288889	0	0.288889		0.481481	0.0444444	0.214815	0.0222222	0.0296296	0.2	0.0296296	0.355556		0	0.0740741	0.274074	0.177778	0.17037	0.0592593	0.111111	0.362963	0.133333	0.103704	0.37037
Tec. Enfermagem	39	1	1	0.340741	1	0.725926	0.62963	0.674074	0.548148	0.807407	0.762963	0.807407	0.755556	0.866667		0.251852	0.525926	0.711111	0.511111	0.851852	0.525926	0.911111	0.933333	0.925926	0.711111	1	0.711111		0.518519	0.955556	0.785185	0.977778	0.97037	0.8	0.97037	0.644444		1	0.925926	0.725926	0.822222	0.82963	0.940741	0.888889	0.637037	0.866667	0.896296	0.62963
[truncated: 151 more columns]

## Sheet: codebook
Replies in green were considered correct, corresponding to * in Table S2.
Replies in yellow were considered acceptable or indifferent. Yellow are not marked in Table S2.
Replies in red were considered incorrect or unacceptable, corresponding to † in Table S2.
